# Supplementary material for: Predictive urinary biomarkers for steroid-resistant and steroid-sensitive focal segmental glomerulosclerosis using high resolution mass spectrometry and multivariate statistical analysis
Source: BMC Nephrol. 2014 Sep 2;15:141. doi: 10.1186/1471-2369-15-141 (PMC4236676; doi:10.1186/1471-2369-15-141)
Supplement: Additional file 1 — All quantified proteins using label-free quantification method in the urine of steroid sensitive and steroid resistant patients. [file 1471-2369-15-141-S1.xlsx]

## Sheet: Additional file 1
PROTEIN ID	FSGS_B_10_res	FSGS_A_4_res	FSGS_B_1_res	FSGS_B_6_res	FSGS_A_5_res	FSGS_B_4_res	FSGS_B_3_res	FSGS_A_1_res	FSGS_B_5_res	FSGS_A_6_res	FSGS_A_10_res	FSGS_A_3_res	FSGS_A_8_nonres	FSGS_A_7_nonres	FSGS_B_9_nonres	FSGS_B_7_nonres	FSGS_B_8_nonres	FSGS_A_2_nonres	FSGS_A_9_nonres	FSGS_B_2_nonres
IBP3_HUMAN		15807763	22441799			13070134										5658306
K2C5_HUMAN		20460523				41862843								70309183		49820121
IBP6_HUMAN			4549816					5680023						15992090
CD320_HUMAN	232024929	89246617				52174023	91560228	68232247						42082705		25540516				56744711
SPB3_HUMAN			8676034			11611907			6279759							22276105
ENOA_HUMAN	61437234	45668003	49895012	49790176	75633241	35061767	63020050	109000000		89672337	60211408	58807430	40293282	36275945			41262157	32902697		42310515
CAD15_HUMAN		21287139		13691241		26696668										58171271
SBP1_HUMAN					7693114									9840526		9544908
AMY2B_HUMAN		38038973	31061562			33668761		26608709	53588860					67663644		165000000
CATC_HUMAN		19909105	21468550		21832469			18233167	20904928				33874113	37382618	24850039	39190713			26480945
PGRP2_HUMAN	3555000000	2300000000	1230000000	4250000000	1200000000	3040000000	3020000000	1330000000	1180000000	5100000000	3750000000	2470000000	1590000000	532000000	804000000	698000000	1860000000	2500000000	433000000	2460000000
MUC1_HUMAN									297000000						127000000				168000000
SDF1_HUMAN		14251343				14351856								23354129
TPIS_HUMAN						33725868	29756652		92000078			22968528				188000000		50921429
NGAL_HUMAN		143000000				136000000								42645838		31211712		37862911	42909112	68663678
WFDC2_HUMAN	562069200	1360000000	719000000	863000000	726000000	768000000	677000000	877000000	814000000	825000000		390000000	844000000	2080000000		2100000000	1750000000	658000000		1220000000
NEGR1_HUMAN		52534567	70592766	58873840		45487016		37057614		67120784			40378686	32916790		31915630
CD276_HUMAN		74312810				128000000								160000000		228000000
GPC5C_HUMAN										12679911						13619960			13067116
CPVL_HUMAN		13478331			14436260		15828159	13603925	11210506					22179535		46634878
AMPN_HUMAN	212535400	295000000	99060100	147000000	263000000	276000000	161000000	478000000	221000000	154000000	239000000	105000000	255000000	537000000	627000000	645000000	213000000	249000000	377000000	206000000
CYTS_HUMAN		57673184			88222622										51758938
IPSP_HUMAN	386608950	435000000	128000000	337000000	207000000	379000000	373000000	157000000	183000000	588000000	659000000	381000000	565000000	618000000	452000000	544000000	345000000	574000000	520000000	652000000
FABP5_HUMAN												1618612		5473917	10301296	12353833
HYAL1_HUMAN			11756642																46530088
IGJ_HUMAN		168000000		118000000	125000000	139000000		120000000	148000000	145000000			89953510	81165567		67196702	39928737
APOC3_HUMAN			48032068	20775262	19169480			40162687	42606409	18216324			7578116				21811407	21172478		25837948
GSTA3_HUMAN	8.25199e+06	10902376	8229492	16227532	9067328	18270860			19880653				18966565			19008059	14014858
FLNB_HUMAN		26489038														4434626	16626019
DMKN_HUMAN		4198900	24038829	11643005		5067807		25668380		32231665			5496772	6317796		3452037			2951832
ANGL2_HUMAN		13250541				25481791										10696411
DPP4_HUMAN						11482796	33298897					21109444		47327303	49984304	80758699
4F2_HUMAN		16285105				29861001				4124008				17073758		26908696
TRBM_HUMAN						37215814		30730066		70232126	4575862	72407149	24328577	52493217	92005950		77717194	58136368		133000000
GUC2B_HUMAN			42887685					48060251					8142596
HMCN1_HUMAN		38677260	164000000	96133560	109000000	59697420		193000000	120000000	79948920			85375080	53015460		51304260	84549840	69961860		75157560
PCDGK_HUMAN		38691710		100000000	189000000	75368005			177000000	116000000	101000000	41253651			94471780				30671079	44039618
AMPE_HUMAN		63853369	32782903	46104880	24455717	33674192			37483726	33596008	42628630			144000000		125000000	33542397			33579925
A1AG2_HUMAN	32120000000	36200000000	12700000000	23000000000	28300000000	36300000000	25400000000	10500000000	34500000000	26500000000	34300000000	18000000000	29700000000	37500000000	31200000000	44700000000	30600000000	29500000000	39300000000	31800000000
MXRA8_HUMAN	23850000000	10400000000	5350000000	9640000000	25000000000	8270000000	16700000000	7520000000	18700000000	12300000000	22600000000	12800000000	12700000000	25600000000	39500000000	20100000000	11400000000	13900000000	28900000000	17300000000
FSTL1_HUMAN				368000000		61104089		432000000						99997482	211000000	58760082
MADCA_HUMAN		98804160				132000000								42124320		90807360				48034560
AMY1_HUMAN		122000000			168000000	96625480		45189280						220000000		229000000		114000000
FAM3C_HUMAN		5054313	13060384	8883304				8273632					19979399						18143284
CNTFR_HUMAN	46582586	77431409	35032501	24660708	20374759	26611471		20147732	26433404	21410161	75258696			25015392		13621252	7244189	22270397	22734968
SLAF5_HUMAN		53768290				54659287								25107083		56269419
ATRN_HUMAN		67423046		87312044	129000000	116000000			125000000	110000000				90931345	30522956				94912765
KV119_HUMAN	186898810	13762246	72520601	88718336	158000000				206000000	55285623		89616531		126000000		84597004	56608733	175000000	205000000	151000000
QPCT_HUMAN		152000000	27913550	142000000		96769280	34081000	94265970		40663650	4835350	88172910	103000000	115000000		81623130	150000000	91124290	209000000
SHSA5_HUMAN	1081000000	1980000000	2610000000	2660000000	875000000	2200000000	219000000	3100000000	1000000000	2670000000			3740000000	1710000000	2700000000	5080000000	5140000000	2400000000	663000000	2360000000
MYLK_HUMAN						23256245								20302282		22778284
CUBN_HUMAN	720380440	390000000	1400000000	613000000	649000000	887000000	694000000	1030000000	679000000	728000000	631000000	583000000	1100000000	1180000000	1640000000	922000000	719000000	865000000	976000000	861000000
LYPD3_HUMAN	262245100	446000000	264000000	279000000		421000000	390000000		240000000	343000000	274000000	448000000	263000000	586000000			310000000	421000000	567000000	391000000
CTGF_HUMAN				39213123	38264722		57327556	16781674							28729543	16540586			28257901
SAMP_HUMAN					18033122													41179592
TRFE_HUMAN	967600000000	717000000000	747000000000	839000000000	1050000000000	749000000000	829000000000	716000000000	972000000000	802000000000	949000000000	882000000000	862000000000	715000000000	628000000000	660000000000	698000000000	751000000000	840000000000	874000000000
IBP2_HUMAN			8930330		12192273			7544891	62437516					15805691	30338252	38180282			64506126
TRFM_HUMAN									4967240									12470147
PVRL4_HUMAN						60286297					75806980			160000000		128000000			65753802
FOLR1_HUMAN			35055797		60531520				25539575				77751952	45178322					52830761
COFA1_HUMAN		26565299	50257581		51413083	52712460		38249580						71212290		35112977
LRP2_HUMAN	244561750	225000000	253000000	392000000	289000000	304000000	252000000	365000000	208000000	253000000	207000000	378000000	375000000	411000000	537000000	258000000	575000000		490000000	172000000
TITIN_HUMAN	1725000000	1960000000	927000000	1230000000	1550000000	2090000000	1430000000	1050000000	1750000000	1800000000	1420000000	2810000000	1190000000	2810000000	1800000000	3240000000	1540000000	3010000000	2550000000	2150000000
AACT_HUMAN	27360000000	41000000000	26800000000	18600000000	34600000000	44900000000	46800000000	30100000000	32300000000	18700000000	25800000000	43400000000	31200000000	25900000000	21300000000	22400000000	25400000000	22000000000	21200000000	21700000000
GGT1_HUMAN		19226167	31898816	12395646	24477590	26508715	16695377		29272752	44197423		13788427	9790048	32367429	21104851	39012339	46245485	38026065		61428458
CHL1_HUMAN									11281398	8199512			11022188				27968272
HAVR2_HUMAN		37175219	44585203	89226574	67531668	116000000	18536481		62430373				124000000	60015108	46114727	108000000			59776749
FBLN3_HUMAN	1359000000	789000000	1280000000	415000000	998000000	817000000	876000000	1260000000	593000000	1890000000	1960000000	1860000000	591000000	850000000	738000000	658000000	669000000	394000000	1120000000	726000000
SHPS1_HUMAN	25166520	67495500	35369020	63020180	61892340	54410860		16790400	23495960	170000000			190000000	85489000		50188880			71710060
COL12_HUMAN		24551330	14502130					39952947	15830604	17603024			46676849			127000000	11267716			14377586
S10A9_HUMAN	2238000000	1420000000	2180000000	3440000000	3590000000	1380000000	3240000000	2220000000	4380000000	1840000000	1820000000	1810000000	2400000000	9140000000	2770000000	9530000000	2340000000	4430000000	2000000000	3160000000
ANAG_HUMAN	208614400	947000000	399000000	1110000000	1150000000	968000000	728000000	730000000	1210000000	1280000000	426000000	519000000	991000000	1700000000	1210000000	1950000000	1220000000	904000000	777000000	562000000
PRSS8_HUMAN	66967547				30658933	46337425	13279679				42718281	25826155		73153739	52070804
ANX11_HUMAN	17005028	32074055	43142074		24122043			22377482		33468875			27628325			57363084		24475926	22491103	43039400
YIPF3_HUMAN	2837000000	19500000000	9290000000	11600000000	8820000000	19000000000	3840000000	8780000000	9280000000	9830000000	2520000000	3740000000	10600000000	23700000000	5300000000	27400000000	10200000000	10100000000	9460000000	8620000000
CO1A1_HUMAN	24312540	64615160	75573030			85622470		73229730						84848860		44133220	107000000
CSF1_HUMAN		67282280	288000000			53309600		253000000					76319160	44345240		140000000	61647920	79261400		29049440
LYVE1_HUMAN	175671890	397000000	258000000	304000000	584000000	413000000		345000000	192000000	206000000	211000000		218000000	552000000	400000000	552000000	285000000	303000000	407000000	350000000
PPIA_HUMAN							30817543					7113651					23337217
GUC2A_HUMAN		47311950	417000000	145000000		134000000		400000000					99621900	104000000		90133050	135000000
THBG_HUMAN	765699570	401000000	391000000	837000000	1480000000	476000000	600000000	388000000	1350000000	949000000	808000000	451000000	787000000	895000000	961000000	796000000	806000000	704000000	1120000000	542000000
APOA1_HUMAN	40490000000	12700000000	50800000000	15600000000	29700000000	12600000000	85800000000	48400000000	36600000000	18000000000	40500000000	78900000000	18500000000	9550000000	3120000000	9870000000	14600000000	47200000000	1460000000	39000000000
CLUS_HUMAN	1042000000	1440000000	3040000000	1050000000	1210000000	1180000000	2040000000	2970000000	1380000000	795000000	1180000000	2050000000	1890000000	2700000000	1470000000	2380000000	1890000000	1730000000	1590000000	1890000000
A1BG_HUMAN	160900000000	117000000000	62400000000	93000000000	146000000000	111000000000	197000000000	68300000000	151000000000	96400000000	133000000000	185000000000	105000000000	175000000000	199000000000	163000000000	89300000000	122000000000	188000000000	143000000000
FBN1_HUMAN	508654200	1140000000	446000000	495000000	533000000	945000000	439000000	433000000	866000000	600000000	663000000	237000000	806000000	1360000000		1290000000	747000000	423000000	831000000	514000000
NID1_HUMAN		355000000	288000000		177000000	368000000		241000000		318000000	116000000		172000000	556000000		415000000	165000000	239000000		649000000
HV305_HUMAN		12873581		22212814		18987495	9412774		12313105	18315925					6756537
EPCR_HUMAN	221788710	369000000	229000000	123000000	442000000	353000000	289000000	191000000	369000000	332000000	109000000	298000000		274000000	689000000	261000000	443000000	333000000	799000000	533000000
IDHC_HUMAN			17215205				6759080				11530843					11159463		21968242	12141542
CO7_HUMAN		32860158	34394056	21915819	40186110	31457316		54132329		22920065	2167465		13794225	40442018		44167421	53995069	77702245		58578927
ACTG_HUMAN	819345600	988000000	518000000	1550000000	1350000000	1470000000	2830000000	722000000	1170000000	1430000000	1010000000	1980000000	327000000	1060000000	1060000000	659000000	1050000000	594000000	308000000	710000000
CATD_HUMAN	335044800	1060000000	731000000	1370000000	989000000	1390000000	1400000000	1070000000	637000000	1070000000	680000000	1410000000	1270000000	1900000000	1120000000	1350000000	1210000000	941000000	866000000	1540000000
CP089_HUMAN		48586842	25921778		13308573		2008412	1781989			14625467	7583951	52866835	53925110					36674604	4429075
A2GL_HUMAN	36670000000	65600000000	27300000000	29300000000	30200000000	72900000000	41600000000	28300000000	34600000000	35600000000	34700000000	43100000000	34300000000	90400000000	41700000000	90200000000	33800000000	44500000000	45300000000	40200000000
DSC2_HUMAN		302000000	211000000	128000000	202000000	329000000	131000000	81912450	112000000	198000000	190000000			393000000	141000000	458000000	147000000	349000000	151000000
PGK1_HUMAN		13766012		25561566			24627492	31922980	17526589			32961307		35457566
IGHG1_HUMAN	139500000000	99600000000	266000000000	148000000000	144000000000	121000000000	152000000000	310000000000	138000000000	164000000000	153000000000	113000000000	202000000000	77400000000	29200000000	62300000000	201000000000	179000000000	18200000000	157000000000
HBD_HUMAN	226563480	153000000	189000000	950000000	799000000	83468880		324000000	840000000	771000000	97222680		420000000	283000000	203000000	345000000	189000000	170000000	114000000	110000000
FCG3A_HUMAN		284000000	119000000		114000000	247000000	124000000	111000000	120000000	191000000		107000000		298000000	243000000	287000000	259000000	308000000	50394960
BT2A2_HUMAN		231000000	96770250	118000000	104000000	180000000		55673900	103000000	129000000		31748350	91251650	184000000	626000000	267000000	79570750	232000000	6270000000	176000000
SEMG1_HUMAN		7803729				5147530			3159317				6908553
FBLN5_HUMAN		627000000	695000000	219000000	122000000	458000000	48596550	718000000	131000000	185000000		55092600	510000000	822000000		667000000	373000000	195000000		180000000
APOA2_HUMAN	502985160	193000000	660000000	320000000	898000000	176000000	1500000000	581000000	825000000	341000000	614000000	1250000000	349000000	149000000	351000000	138000000	396000000	784000000		465000000
PPAL_HUMAN							13206475					8872246		53236942		26756241	19285971	11953872	29833066
ICOSL_HUMAN		22748678		79773993		22371165				126000000				74106821	48938325	16070071			21784339
DEFB1_HUMAN		109000000				209000000	32941020	85444850				207000000		72990050	88754360	70434890
HBG2_HUMAN				16690501		10360639	12304590			49843556	10186737							12191043	10980207
ISK5_HUMAN		21347278	70263581			26153643		57387502					15067616	33914469		32352866	53526752	34607324
NAPSA_HUMAN		37276685		44854190		34440329	15965248			32102459		55415223	93517970	72093648	23808612	60688091
LV301_HUMAN	109197360	209000000	331000000	151000000	270000000	132000000	87997840	149000000	223000000	200000000	115000000	100000000	201000000	125000000	105000000	175000000	380000000	94574960	85387120	69475640
PGBM_HUMAN	15960000000	20900000000	36300000000	5620000000	5270000000	21400000000	110000000000	35700000000	4640000000	5900000000	29000000000	60500000000	22500000000	16700000000	8230000000	14300000000	19100000000	6980000000	13000000000	8390000000
AMBP_HUMAN	75610000000	614000000000	634000000000	228000000000	131000000000	576000000000	39900000000	643000000000	152000000000	198000000000	93400000000	32500000000	378000000000	666000000000	140000000000	731000000000	402000000000	182000000000	168000000000	189000000000
FINC_HUMAN		744000000	446000000	512000000	446000000	748000000	1170000000	396000000	659000000	523000000	491000000	888000000	373000000	727000000	837000000	484000000	271000000	319000000	475000000	312000000
A1AG1_HUMAN	251100000000	555000000000	430000000000	445000000000	345000000000	510000000000	436000000000	355000000000	354000000000	350000000000	280000000000	459000000000	378000000000	673000000000	286000000000	635000000000	407000000000	500000000000	378000000000	406000000000
TENX_HUMAN	1445000000	4400000000	3340000000	3980000000	1600000000	3370000000	2010000000	3710000000	1810000000	4210000000	1580000000		6090000000	2230000000	1360000000	1560000000	3070000000	2030000000	528000000	2220000000
CADM4_HUMAN		75213270	66132720	106000000	46273320	70222410	75858930	57852360	169000000				66755430	74016810	126000000	152000000
QSOX1_HUMAN		239000000	466000000	111000000	136000000	305000000		473000000	141000000		249000000		180000000	176000000	202000000	210000000	253000000		117000000
SAP3_HUMAN	299274500	3400000000	2100000000	596000000	702000000	2420000000	419000000	2270000000	635000000	843000000	348000000	484000000	1300000000	7620000000	1550000000	5330000000	1150000000	640000000	594000000	645000000
ANGT_HUMAN	205596960	276000000	324000000	338000000	298000000	172000000	436000000	306000000	225000000	357000000	220000000	732000000	256000000	84771600		281000000	289000000	229000000		266000000
OLFM4_HUMAN		14559193				17350840				12685178				15325824
CD248_HUMAN		86262050	124000000	106000000	90878950	77636530		120000000	110000000				40056060	86267530	101000000	92229770	155000000
IGHG3_HUMAN	1057000000	1620000000	3730000000	849000000	176000000	2040000000	2880000000	3360000000	210000000	751000000	2140000000	2440000000	4580000000	2190000000		1340000000	4760000000	1880000000		2160000000
PTGDS_HUMAN	7912000000	102000000000	96300000000	28200000000	16500000000	92300000000	2200000000	77300000000	13900000000	30300000000	7250000000	2500000000	58500000000	128000000000	15300000000	99400000000	54300000000	21800000000	16100000000	16800000000
CSPG4_HUMAN						279000000				93613800				191000000
RET4_HUMAN	829669100	1190000000	14600000000	4060000000	1620000000	1170000000	1360000000	17500000000	2050000000	768000000	712000000	1320000000	2750000000	2600000000		2700000000	3190000000	2810000000	5910000000	2460000000
SAP_HUMAN	526780800	7220000000	2750000000	3230000000	2470000000	5810000000	1410000000	2050000000	2070000000	2400000000	813000000	1590000000	3220000000	12800000000	3630000000	11400000000	1900000000	1730000000	1870000000	1500000000
AGRIN_HUMAN	1794000000	291000000	367000000			2140000000	1490000000	1100000000	2500000000	519000000	1340000000	2310000000	174000000	242000000	937000000	223000000	1930000000		981000000	1920000000
PTPRS_HUMAN	48367185	37543744	54021872			60288878	57294835	50892183	32183231			26020276		54287719		48701128
MA1A1_HUMAN	381412800	539000000	266000000	283000000	311000000	254000000	517000000	377000000	329000000	189000000	338000000	513000000	439000000	500000000	500000000	433000000	536000000	468000000	271000000	407000000
PRIO_HUMAN		292000000	269000000	103000000		305000000		261000000								175000000
MASP2_HUMAN	705425600	3630000000	3800000000	989000000	1850000000	3700000000	858000000	3700000000	2310000000	1620000000	875000000		2860000000	4650000000		3630000000	2340000000	1950000000	1340000000	1680000000
HEXA_HUMAN	1.66e+06			23862810			18180475				14394955	10208278		17258252		35100168
PROZ_HUMAN	41652183			802000000			11031924			1080000000	25337562		64929813	18312615	389000000	46230586	56972801	63201548	25135765	19805116
A2MG_HUMAN	84917280	138000000	133000000	870000000	861000000	229000000	182000000	110000000	845000000	881000000	129000000	209000000	816000000	125000000	241000000	702000000	689000000	196000000	593000000	254000000
PVR_HUMAN	32449740	82070070	48232830	81442920	110000000	64994940	37793280	66636630	62458590		97033980	51963540		113000000	107000000	104000000			62797140
VTDB_HUMAN	31270000000	14000000000	34400000000	10300000000	18400000000	13000000000	60800000000	25900000000	17200000000	8760000000	33400000000	41900000000	35500000000	12100000000	1410000000	11100000000	31200000000	24000000000	1070000000	23600000000
LEAP2_HUMAN	2685000000	4060000000	2970000000	1660000000	674000000	4300000000	1340000000	2320000000	657000000	2500000000	1110000000		1270000000	1600000000		1810000000	1170000000	1120000000	1260000000	1390000000
CO6A3_HUMAN	105178320	144000000	155000000	145000000		76754340		144000000	148000000	164000000	51248340	34580520	499000000	143000000		80861040	137000000		164000000
LG3BP_HUMAN	665271600	2760000000	1750000000	1740000000	1730000000	2980000000	1250000000	2040000000	1080000000	1930000000	543000000	1410000000	2010000000	3820000000	1560000000	3190000000	2160000000	1590000000	1320000000	935000000
MYG_HUMAN	44287002	22033412	65709555		25428705		22206860	59227976	30268419		82933565	82965981	42271717							76046150
PLMN_HUMAN	10180000000	8190000000	14100000000	2920000000	7260000000	8750000000	13800000000	13900000000	10200000000	3270000000	10000000000	14200000000	9920000000	7730000000	15000000000	7450000000	8850000000	13300000000	16200000000	13800000000
LAIR1_HUMAN	338479050	565000000	681000000	484000000	891000000	748000000	1420000000	942000000	2050000000	460000000	325000000	339000000	847000000	682000000	387000000		1180000000	1000000000		3420000000
CERU_HUMAN	63350000000	49900000000	36400000000	42000000000	99400000000	53100000000	76700000000	41800000000	87200000000	49600000000	70500000000	87800000000	30300000000	58300000000	77200000000	55700000000	28600000000	60600000000	58400000000	56800000000
LAMP2_HUMAN	422993200	1010000000	420000000	852000000	674000000	977000000	1110000000	545000000	806000000	873000000	452000000	702000000	570000000	2460000000	672000000	2440000000	435000000	690000000	934000000	556000000
REG1A_HUMAN	128600040	292000000	1590000000	479000000	165000000	247000000		1320000000	311000000	458000000			367000000	197000000		379000000	307000000	589000000		395000000
A1AT_HUMAN	1442000000000	713000000000	709000000000	850000000000	739000000000	766000000000	1490000000000	739000000000	758000000000	866000000000	1250000000000	1410000000000	909000000000	590000000000	1090000000000	560000000000	777000000000	924000000000	902000000000	1030000000000
MSMB_HUMAN		67155880	24726790					184000000					64507850							115000000
VCAM1_HUMAN	107000340	371000000	310000000	205000000	116000000	373000000	63071790	299000000	106000000	193000000	177000000		166000000	339000000	168000000	396000000	217000000	258000000	187000000	171000000
HV320_HUMAN	326175940	473000000	370000000	709000000	414000000	519000000	320000000	519000000	355000000	667000000	294000000	189000000	661000000	853000000	445000000	945000000	742000000	242000000	332000000	271000000
PCDH1_HUMAN	794177910			752000000	746000000	753000000	750000000	2150000000			652000000			878000000	745000000				557000000
SEMG2_HUMAN	344220720	303000000	560000000	481000000	623000000	474000000	470000000	498000000	796000000	666000000	368000000	846000000	560000000	488000000	580000000	538000000	1210000000	662000000	474000000	598000000
ARSA_HUMAN		223000000	249000000	49946850	215000000	106000000	175000000	140000000	43251570	50881680	108000000	96451200	127000000	230000000		159000000	47068920	173000000	176000000	163000000
BTD_HUMAN	232887520	241000000	254000000	268000000	317000000	219000000	304000000	180000000	315000000	259000000	174000000	340000000	231000000	386000000	591000000	402000000	285000000	149000000	393000000	209000000
LMAN2_HUMAN	913086000	8670000000	4680000000	2440000000	1760000000	8090000000	396000000	4870000000	1730000000	2400000000	713000000	1470000000	3270000000	9390000000	1760000000	8510000000	2960000000	2330000000	1640000000	2270000000
K2C4_HUMAN	21176244		92474760		18469531			141000000			30586188	43061351	58021605	117000000		26206723	134000000	43963317		75616058
GPC5B_HUMAN	15614717					26842158						3219597	3276390	32557765	32237777	49060402	60746395
IGHA1_HUMAN	7776000000	73800000000	51000000000	98800000000	169000000000	77300000000	33300000000	50400000000	170000000000	78500000000	8190000000	29500000000	177000000000	33900000000	16400000000	31100000000	123000000000	20400000000	12500000000	22000000000
PGCP_HUMAN	30991243	61320548	58291432	51219179	82004077	69664240	54029693	30939487	44567108	69227715	44644742	41604048	33037668	176000000	67265054	235000000	61737324	29963605		40136480
OSCAR_HUMAN	243171630	201000000	180000000	150000000		251000000		247000000	180000000	330000000	394000000	364000000	313000000	154000000		166000000	267000000		78146850	309000000
SODC_HUMAN	793854880	751000000	925000000	1010000000	791000000	757000000	187000000	652000000	1040000000	1340000000	708000000	273000000	641000000	1160000000	1580000000	1370000000	928000000	686000000	409000000	727000000
CAD11_HUMAN	483595600	756000000	637000000	526000000	896000000	706000000	743000000	632000000	1240000000	385000000	639000000	933000000	622000000	557000000	267000000	334000000	702000000	973000000	413000000	786000000
LV106_HUMAN	1128000000	2840000000	2960000000	3450000000	2400000000	2090000000	1430000000	2690000000	2290000000	3630000000	1040000000	1470000000	3830000000	3530000000		3470000000	2620000000	993000000	296000000	923000000
RNT2_HUMAN		106000000	117000000	82925866		88857427		108000000	61513284	47822132				187000000		176000000	58868887	65281587	129000000	35833301
CD14_HUMAN	1833000000	3740000000	1760000000	1710000000	1350000000	4390000000	1420000000	1900000000	1670000000	1940000000	1460000000	1210000000	2170000000	2190000000	1150000000	2080000000	2360000000	1120000000	1210000000	976000000
SCTM1_HUMAN		880000000	933000000	278000000	1370000000	1160000000		1560000000	360000000	494000000			876000000	1060000000		471000000	1030000000	318000000		440000000
HV318_HUMAN	2084000000	2630000000	2210000000	489000000	1810000000	2840000000	1060000000	2020000000	1690000000	813000000	1630000000	2060000000	2280000000	2510000000	2010000000	2360000000	1440000000	667000000	1940000000	2120000000
IGHG2_HUMAN	31960000000	88600000000	46300000000	94000000000	8510000000	103000000000	25800000000	38900000000		94800000000	32100000000	18600000000	108000000000	99900000000	24300000000	86100000000	90100000000	32300000000	27600000000	28400000000
CBG_HUMAN	681931140	672000000	427000000	1040000000	1270000000	698000000	1210000000	344000000	983000000	849000000	771000000	1140000000	656000000	1070000000	2030000000	887000000	624000000	685000000	1300000000	811000000
DCD_HUMAN			177000000		72602310			236000000		130000000		93408600	99755130				21327240			325000000
APOH_HUMAN	310478800	1400000000	2000000000	798000000	624000000	1550000000	274000000	2010000000	430000000	619000000	536000000	544000000	736000000	1640000000		1540000000	688000000	1040000000	862000000	936000000
DNAS1_HUMAN		579000000	432000000	403000000	275000000	577000000	413000000	341000000	744000000	414000000		266000000	739000000	570000000	220000000	377000000	694000000	467000000	706000000	1100000000
ANT3_HUMAN	19430000000	5640000000	12000000000	4020000000	9370000000	5360000000	18400000000	14000000000	6080000000	3530000000	14800000000	12600000000	9360000000	2170000000	2580000000	2450000000	11400000000	17100000000	3760000000	14000000000
DEF3_HUMAN		81839190	92900340	68411520	44033700	68895480	77960850	101000000	62508540	77099490		107000000	59309520	128000000		102000000	77817660	86057190		75084840
MGA_HUMAN	307452600	114000000	216000000	115000000	146000000	205000000	180000000	271000000	127000000	182000000	163000000	113000000	202000000	362000000	239000000	328000000	171000000	215000000	201000000	92095380
ALBU_HUMAN	11580000000000	18000000000000	16600000000000	19200000000000	14300000000000	18700000000000	11900000000000	14800000000000	15500000000000	17800000000000	12700000000000	12600000000000	18800000000000	16600000000000	11800000000000	16000000000000	16900000000000	16300000000000	14000000000000	17000000000000
ISK1_HUMAN	151992360	304000000	994000000	109000000	760000000	259000000	202000000	811000000	917000000	90420480		318000000	190000000	176000000	158000000	177000000	82912230	564000000		1030000000
CD59_HUMAN	4424000000	173000000000	102000000000	47100000000	34700000000	181000000000	5580000000	91100000000	34100000000	39400000000	4920000000	5510000000	65200000000	214000000000	11500000000	201000000000	47500000000	32100000000	15300000000	27400000000
A2AP_HUMAN	70620900	92097600	92648850	115000000	98312550	147000000	81477900	113000000	112000000	123000000	75072900	93013200	169000000	59129700	87706500	149000000	97490400	172000000	83344800	232000000
PVRL2_HUMAN		93502379	75237615	233000000		61860502		78800295	512000000	46743454	256000000	106000000		60804893		24369096	122000000	200000000		127000000
GNS_HUMAN	251406530	854000000	815000000	855000000	391000000	1010000000	351000000	784000000	385000000	792000000	337000000	505000000	540000000	2150000000	464000000	1950000000	517000000	732000000	478000000	461000000
CD177_HUMAN		23134428	36937075		22446157	48808791		36010518		62081700		59073896		37971415	19658754	62851656	44133475	63259592	45633752	79480372
OPCM_HUMAN	19649444	39938649				14604535		32964166				22572116		12518699	34981247		39226824	34191107	38432272	61455529
HV107_HUMAN	1048000000	723000000	1320000000	1590000000	1430000000	1390000000	848000000	1570000000	1100000000	1510000000	972000000	639000000	2450000000	922000000	930000000	731000000	2270000000	875000000	303000000	750000000
P3IP1_HUMAN	209568030	1650000000	1070000000	911000000	844000000	219000000	194000000	979000000		973000000	107000000	250000000		163000000	537000000	241000000	804000000			471000000
LTBP1_HUMAN		83356455	111000000	32484460		69617135		138000000		33131016			54184036	63279510		37998287	89941843			67672473
EFNA1_HUMAN		13771343	11382138			14715873		11244563					8141286			15472394	13211097			7399755
CAB45_HUMAN	11466640		6855825				12739180		28214122		10537955	7657057						15010829
K1C9_HUMAN	3359000000	7160000000	3980000000	4270000000	4270000000	5600000000	7200000000	6600000000	4010000000	21600000000	11600000000	6960000000	6220000000	7670000000	5790000000	27000000000	4480000000	5580000000	5700000000	6890000000
CDHR2_HUMAN		17003439		118000000					61044541							13872057			167000000	40568652
CAD13_HUMAN	438401600	1230000000	1340000000	565000000	516000000	1410000000	647000000	1530000000	302000000	538000000			871000000	1260000000		1330000000	725000000	446000000	1050000000	610000000
TFF2_HUMAN	184776800	1750000000	1770000000	2440000000	1630000000	1540000000		1340000000	1400000000	1640000000	465000000		861000000	2840000000	1800000000	3140000000	980000000	679000000	2010000000	789000000
FBLN7_HUMAN		25252233	27206903			13839509		40544178		22332298		12397828	26898774			21056754	22147516	10035586
KV301_HUMAN		98502060	93081760	113000000	147000000	107000000		110000000	42318540	93523960			96179840	79401700		144000000	123000000			77153180
6PGL_HUMAN	456716260	201000000	220000000	438000000	228000000	127000000	303000000	252000000	219000000	447000000	781000000	544000000	261000000	221000000		226000000	305000000	591000000		727000000
PCOC1_HUMAN	63314914			49545312	32324817			121000000				24766917	53466825				52606397	40216511
KLK1_HUMAN	1251000000	184000000	1270000000	795000000	1540000000	1100000000	304000000	964000000		526000000	1680000000	117000000	812000000	485000000	442000000	381000000	277000000		696000000	785000000
TNR16_HUMAN		110000000				50416500								81175140		62937360
FIBA_HUMAN	844491150	1640000000	1040000000	425000000	505000000	1480000000	225000000	1000000000	745000000	526000000	284000000	282000000	876000000	2260000000	556000000	1590000000	1060000000	446000000	399000000	310000000
KAIN_HUMAN	103743606	57435520	75010086	107000000	42315260		53088307	53848196	24859960	424000000	92669841	138000000	336000000	34536620			171000000	69360327		148000000
GPX3_HUMAN	47739404				39283759		55040603	54314952	21078640		43804360	34430125	53086382
BGAL_HUMAN		38764585			64564111	97680728	77232438		63696322	126000000		60399806	78751648	89541440	71075232	188000000			80464044	34325957
MUC6_HUMAN	844911480	377000000	705000000	592000000	916000000	676000000	1120000000	600000000	752000000	592000000	708000000	627000000	524000000	684000000	748000000	989000000	963000000	918000000	693000000	726000000
MUCL1_HUMAN		340000000	103000000			210000000		126000000		101000000			269000000	357000000	31070940	555000000		105000000		68269380
DPP2_HUMAN			24435899	18809698										24069407		13749179	23178050
CPN2_HUMAN	22265369	66519279		78672147	49933851	49123770	31502166	42857086	65920404	75509578	46951606	39997263	61583245	34262728				57370714	30474814	45041381
KV106_HUMAN	198411120	404000000	248000000	474000000	215000000	358000000	452000000	261000000	225000000	667000000	469000000	576000000	337000000	536000000	162000000	640000000	625000000	172000000	139000000	164000000
CLM9_HUMAN	384216000	738000000	303000000	530000000	557000000	569000000	629000000	253000000	421000000	366000000	289000000	189000000	445000000	950000000	385000000	1060000000	357000000	265000000	500000000	233000000
PCSK1_HUMAN		66253414	34352124			38734010					5044143
UROM_HUMAN	46430000000	222000000000	32500000000	40900000000	95800000000	220000000000	32700000000	31900000000	93000000000	49500000000	45000000000	29000000000	48600000000	182000000000	98900000000	185000000000	49500000000	54500000000	66000000000	35200000000
HBB_HUMAN	2239000000	15400000000	531000000	84300000000	55300000000	13000000000	3240000000	577000000	68600000000	72000000000	2370000000	2590000000	43900000000	2820000000	18200000000	3040000000	34600000000	18800000000	11400000000	28000000000
ABP1_HUMAN	132744500			151000000		175000000	170000000		278000000		174000000				138000000				249000000
MATN4_HUMAN		60177751	19385462			63605476	47850402	17255307		138000000			78617453	23750174		24562580	65661935	180000000		79519347
BHMT1_HUMAN		60015853	51857788	39435281		50946186	37053270		93084856	47874551		12732040		50488325
KLK3_HUMAN	224042020		366000000	339000000		352000000		217000000	106000000	184000000	119000000	329000000	391000000	444000000	945000000	245000000	143000000	114000000	199000000	216000000
A4_HUMAN		146000000	155000000	308000000	258000000	127000000	138000000	56203950		259000000		128000000	297000000	225000000	412000000	158000000	236000000	69375130	175000000
UTER_HUMAN	4523000000	14600000000	23500000000	8490000000	10000000000	12000000000	870000000	20900000000	10200000000	6720000000	3240000000	762000000	7830000000	11800000000	6880000000	15200000000	11200000000	2930000000	9460000000	3470000000
KV101_HUMAN	455816540	1090000000	1650000000	1350000000	818000000	1190000000	647000000	1420000000	798000000	923000000	664000000	479000000	1750000000	1230000000	345000000	1140000000	1810000000	1240000000	556000000	889000000
LV403_HUMAN	496456240	1150000000	558000000	1750000000	1060000000	691000000	318000000	676000000	1040000000	956000000	654000000	273000000	1750000000	611000000	810000000	552000000	1260000000	589000000	678000000	1090000000
LUM_HUMAN	420787500	386000000	347000000	437000000	282000000	317000000	183000000	383000000	349000000	353000000	389000000	169000000	392000000	771000000		296000000	661000000	311000000	169000000	323000000
SULF2_HUMAN	1299000000	11600000000	7400000000	6890000000	3750000000	12000000000	1300000000	8070000000	4840000000	2270000000	1060000000	1260000000	6800000000	10000000000	984000000	9500000000	5130000000	4220000000	3150000000	3770000000
HRG_HUMAN		169000000	474000000		213000000	124000000	68260350	437000000		117000000				137000000		104000000		186000000		153000000
LDHB_HUMAN		39318734		40523763		36283301			23504108
ACV1B_HUMAN		299000000	183000000	580000000	224000000	307000000		214000000	336000000	326000000		198000000	216000000	393000000		368000000	194000000	252000000	701000000	183000000
ANXA2_HUMAN														30674947	32190941	40263296		22108404	73367929
F151A_HUMAN	3.264e+06	10025631		5995211	5214488	9958504						8794035		6514288	4926188	12635520
R4RL2_HUMAN	63922594										147000000				165000000				43635817
THRB_HUMAN	10830000000	25900000000	12500000000	11100000000	11600000000	23800000000	11000000000	12500000000	11500000000	18000000000	11400000000	7020000000	12900000000	47500000000	7150000000	40000000000	12500000000	10400000000	4860000000	13800000000
C1RL_HUMAN	300951320	268000000	222000000	191000000	437000000	112000000	365000000	427000000	256000000	161000000	496000000	295000000		357000000	265000000	113000000		389000000	562000000
KNG1_HUMAN	10580000000	10300000000	12000000000	8160000000	7310000000	9610000000	13500000000	13300000000	7420000000	8140000000	10900000000	9780000000	10100000000	12900000000	8460000000	14300000000	9570000000	10900000000	7830000000	10200000000
HV303_HUMAN	319968220	355000000	591000000	437000000	426000000	407000000	181000000	377000000	451000000	456000000	309000000	120000000	597000000	680000000	538000000	478000000	311000000	651000000	120000000	217000000
CD44_HUMAN	799537000	5640000000	1130000000	2360000000	1650000000	5450000000	7250000000	1880000000	1940000000	3030000000	3330000000	3230000000	1840000000	8960000000	3600000000	10900000000	1920000000	1430000000	3290000000	1720000000
CYTM_HUMAN		138000000	106000000		356000000		648000000	248000000			400000000		65266080	147000000	940000000	144000000	137000000
CRIS1_HUMAN						11361502			21498356	54076944	23843463		18689437		18396404			17653632	35316087	29522639
CADM1_HUMAN	19987423				38431037	15209980		30418423		25614851				31907512	23372610	26785157		16921326
KV111_HUMAN	19465007	19075089	23841533	61993300	13986854	41540896		17633733	30148346	37051050	13987081		59631765	13053277	11044417		106000000	18228942	6042704	16715598
AFAM_HUMAN	11190000000	4440000000	3890000000	5730000000	10800000000	4930000000	7960000000	3390000000	8670000000	6000000000	10800000000	9970000000	6350000000	4370000000	7740000000	5200000000	6310000000	6490000000	7850000000	6640000000
GRN_HUMAN		1130000000	547000000	681000000	553000000	1050000000	231000000	797000000	440000000	484000000		275000000	524000000	1350000000	396000000	1340000000	615000000	291000000	576000000	260000000
RNAS1_HUMAN		381000000	253000000	138000000	282000000	332000000	1120000000	192000000	318000000	208000000	1160000000	34590080	294000000	262000000		380000000	130000000	310000000	448000000	395000000
EGF_HUMAN	309131900	639000000	468000000		588000000	1160000000	356000000	644000000	342000000	714000000	452000000	331000000	580000000	242000000	552000000	301000000	816000000	423000000	597000000	452000000
PROF1_HUMAN		15392097	27787504			20998345	20490465	24474683	13434088			18758585	16040014				23294008
OSTP_HUMAN	4411000000	33700000000	13800000000	29500000000	17000000000	32800000000	20700000000	10500000000	17500000000	34700000000	3750000000	16900000000	25900000000	37600000000	8160000000	40500000000	24100000000	9960000000	10200000000	11400000000
HEMO_HUMAN	5845000000	10300000000	25800000000	3080000000	8690000000	9370000000	16400000000	22400000000	8180000000	2810000000	6330000000	16600000000	10800000000	8960000000	1780000000	8070000000	8940000000	18000000000	1200000000	21000000000
K1C14_HUMAN		28311662				27982724		29183384		53329491	75916300	16104211	22343261	33277285		138000000	23318565			4505630
FBLN2_HUMAN		141000000	137000000	102000000		91108500		97156500					37896600	113000000		148000000	154000000	155000000		170000000
TPP1_HUMAN	473848550	1390000000	610000000	564000000	926000000	1190000000	517000000	522000000	827000000	583000000	196000000	349000000	453000000	1260000000	994000000	1900000000	438000000	445000000	553000000	422000000
CO6A1_HUMAN	650108700	575000000	365000000	725000000	596000000	702000000	651000000	333000000	238000000	1060000000	1360000000	430000000	464000000	427000000	1020000000	285000000	301000000	354000000	849000000	771000000
CFAD_HUMAN	59697977		105000000		40181249		67484700	102000000	72209699		70795669		47235821	91933893		50123359	34307750	112000000	90723081	47557996
ENDD1_HUMAN	390425450	736000000	554000000	342000000	239000000	740000000		480000000	323000000	346000000	82800200		523000000	729000000	202000000	580000000	388000000	184000000	185000000	520000000
PRDX2_HUMAN		6754894		23750380					4762696	38449926			13776403				8639072	14729187		12246999
CO4B_HUMAN	2887000000	3700000000	5220000000	2480000000	7240000000	3770000000	6380000000	5060000000	8730000000	2180000000	2150000000	6220000000	4400000000	2990000000	2490000000	2070000000	3230000000	8910000000	1290000000	8380000000
LYSC_HUMAN	120777540	64377450	131000000		133000000		40610490	104000000	122000000	105000000	364000000		78300420	49737240		43667790	240000000		119000000
ANXA1_HUMAN	166708050	228000000	140000000	211000000	193000000	193000000	124000000	111000000	198000000	143000000	195000000	133000000	70479000	241000000	192000000	265000000		104000000	208000000	138000000
HBA_HUMAN	791765100	3250000000	725000000	31900000000	20800000000	3030000000	790000000	1180000000	21600000000	43600000000	903000000	842000000	17100000000	701000000	3350000000	629000000	16300000000	13500000000	3480000000	15300000000
K2C1_HUMAN	6280000000	19000000000	5560000000	6320000000	6700000000	14500000000	11700000000	20200000000	5090000000	39600000000	5470000000	10100000000	9370000000	13800000000	8800000000	51200000000	6480000000	9930000000	5620000000	10500000000
MIF_HUMAN	327629540	119000000	226000000	202000000	344000000	110000000	551000000	255000000	534000000		264000000	624000000	209000000	98095480		220000000	122000000	273000000	601000000	464000000
VMO1_HUMAN		318000000	138000000		93764510	327000000	193000000	236000000	111000000				100000000	134000000	132000000	141000000	323000000	113000000	312000000	123000000
APOD_HUMAN	11330000000	162000000000	51000000000	47800000000	30000000000	141000000000	22500000000	49100000000	32100000000	45500000000	7940000000	16500000000	32400000000	160000000000	24100000000	144000000000	28900000000	20900000000	29000000000	21400000000
CADH1_HUMAN	1759000000	3050000000	1560000000	860000000	738000000	3280000000	876000000	1300000000	789000000	813000000	1020000000	951000000	1220000000	2690000000	534000000	3110000000	1090000000	1700000000	330000000	438000000
LTBP2_HUMAN		451000000	182000000	218000000		557000000		191000000		298000000			643000000	374000000		539000000	292000000	138000000	144000000	108000000
ROBO4_HUMAN	44630000000	52400000000	126000000000	120000000000	67300000000	53500000000	54500000000	124000000000	115000000000	196000000000	78700000000	173000000000	122000000000	50700000000	41200000000	45600000000	84600000000	164000000000	75600000000	137000000000
EZRI_HUMAN	8.53391e+06					34187872	22172061	32216548	19104107	36813226		39622625		33736992
RETN_HUMAN		41217440	107000000	129000000		80333440		93008960		151000000				195000000	73490560	145000000	50621120
PEBP1_HUMAN		79928521		66117061	47196766	53146306	39832436		86954935	65410781		21561235		90438063		43898562	59213188			46683580
KV204_HUMAN	4491000000	13000000000	11300000000	5900000000	5450000000	10600000000	2080000000	13000000000	7290000000	7340000000	4110000000	2230000000	15600000000	17200000000	3370000000	18500000000	12700000000	5490000000	2000000000	1770000000
SPRR3_HUMAN	37109007		74261119	25041665	132000000		53607088			185000000	39596471			135000000		134000000			43262113	65229919
KV118_HUMAN	137757290	470000000	284000000	194000000	108000000	417000000	112000000	248000000	162000000	236000000	148000000	125000000	249000000	417000000	70641120	382000000	252000000	126000000	70345660	149000000
LCAT_HUMAN	806206390	780000000		960000000	712000000	524000000	727000000		905000000	611000000	827000000	578000000	539000000	949000000	623000000	849000000	1110000000	579000000	705000000	946000000
ALDOB_HUMAN	24810000000	64000000000	183000000000	29400000000	31200000000	18700000000	46300000000	30300000000	61800000000	80600000000	41500000000	28600000000	46700000000	104000000000	31900000000	35300000000	56700000000	109000000000	13900000000	84300000000
SODE_HUMAN	6422000000	1300000000	1410000000	757000000	1130000000	1350000000	816000000	1360000000	1190000000	996000000	5510000000	6370000000	1250000000	764000000	1100000000	2920000000	1130000000	835000000	9400000000	8950000000
IGHA2_HUMAN		483000000		261000000	1030000000	194000000	184000000	167000000	963000000	251000000		203000000	402000000	262000000	255000000	370000000	451000000	563000000	158000000	853000000
DAF_HUMAN	304059840	860000000	476000000	381000000	265000000	995000000	296000000	937000000	299000000	195000000	1020000000		242000000	924000000	466000000	1320000000	196000000	296000000	302000000
SPIT1_HUMAN							9261045									10250617	4241609			15981336
TR19L_HUMAN		7208056	3600541			6543494		3324828					6006326	6446475		4391879	3946926
TRFL_HUMAN	2359000000	1970000000	1850000000	4250000000	3710000000	1460000000	2890000000	2320000000	2820000000	2090000000	2450000000	2320000000	2630000000	1810000000	3380000000	2130000000	2220000000	2440000000	2960000000	3100000000
TGM4_HUMAN	230761251			67888819
INVO_HUMAN			113000000		85164816	21737896	34451731	70250733	70471035			64178049	84039507				34490478	27448577		117000000
MUC4_HUMAN					9771860								3979375		15818507
TTHY_HUMAN	36140000000	17000000000	51600000000	3600000000	13200000000	12200000000	49600000000	62500000000	12200000000	3000000000	37000000000	48800000000	36500000000	7080000000	5180000000	5600000000	43900000000	63200000000	3470000000	51100000000
PEDF_HUMAN	488022600	806000000	1450000000	985000000	386000000	407000000	497000000	1440000000	352000000	713000000	476000000	549000000	825000000	520000000	780000000	785000000	559000000	910000000	164000000	815000000
IGKC_HUMAN	172400000000	516000000000	471000000000	397000000000	210000000000	575000000000	184000000000	490000000000	234000000000	377000000000	165000000000	149000000000	600000000000	577000000000	119000000000	528000000000	604000000000	216000000000	127000000000	242000000000
CFAB_HUMAN	166234170	200000000	207000000	244000000	66755790	142000000	401000000	207000000	162000000	413000000	210000000	356000000	278000000		124000000	239000000	214000000	270000000	143000000	385000000
HPT_HUMAN	2969000000	21600000000	1190000000	14600000000	39900000000	24900000000	7380000000	1170000000	42100000000	11800000000	2840000000	6600000000	5790000000	7600000000	16500000000	7040000000	4770000000	3940000000	12100000000	3560000000
ATNG_HUMAN								21473223		18868300
PEPA3_HUMAN	2378000000	3430000000	1660000000	3270000000	1170000000	4350000000	696000000	1860000000	467000000	1980000000	2730000000		1580000000	4310000000	3210000000	3310000000	1380000000	1060000000	2740000000	906000000
ALS_HUMAN	20786136		16067387		26042420		12672234	12847155	9452869		8038348	13531035
PIGR_HUMAN	21990000000	16000000000	54200000000	25000000000	49300000000	32000000000	15900000000	68600000000	28100000000	19200000000	17000000000	12700000000	27400000000	33600000000	21600000000	24700000000	22500000000	19100000000	29200000000	25900000000
B2MG_HUMAN	335269000	4140000000	49700000000	1250000000	2440000000	3720000000	913000000	40400000000	1650000000	1610000000	521000000	985000000	17400000000	4710000000	296000000	4750000000	18700000000	3110000000	438000000	2340000000
LTBP4_HUMAN	147652120	121000000	141000000	166000000	278000000	142000000	251000000	79959880			568000000	428000000	114000000	96795160	734000000	127000000	131000000		116000000
GPR56_HUMAN			17558999									21855956
APOE_HUMAN	298598900	358000000	265000000	80547400	80135350	353000000	292000000	211000000	110000000	316000000	241000000	161000000	187000000	195000000	478000000	134000000	149000000	230000000	226000000	96928900
TIMP1_HUMAN	574915120	398000000	711000000	694000000	718000000	490000000	392000000	801000000	486000000	77258560	342000000	458000000	737000000	483000000	244000000		1160000000	341000000	324000000	169000000
LYAG_HUMAN	544422290	196000000	495000000	372000000	502000000	317000000	472000000	398000000	550000000	303000000	847000000	506000000	518000000	698000000	231000000	632000000	328000000	432000000	520000000	464000000
SLUR1_HUMAN	2272000000	4080000000	2650000000	2410000000	4000000000	4380000000	1610000000	2420000000	936000000	983000000	816000000		2510000000	1910000000	2420000000	1610000000	1330000000	4660000000	4950000000	830000000
HV306_HUMAN			12396390		4904024	7851483		17229068		6749708			12235407		3574237		16162966
UROK_HUMAN											15741322	46601274		24094080	55823343	10026459
IGHM_HUMAN	2766000000	5320000000	15700000000	7880000000	1870000000	4910000000	1670000000	14300000000	1700000000	7100000000	2510000000	1370000000	6000000000	11800000000	1750000000	10500000000	6060000000	957000000	2930000000	866000000
IGHG4_HUMAN	6067000000	1300000000	3650000000	4370000000	1930000000	1550000000	3090000000	4350000000	2060000000	5310000000	6290000000	1990000000	5290000000	3410000000	1710000000	3760000000	4740000000	3070000000	774000000	3380000000
CAD16_HUMAN		4817598			4027351					6032131
CHM2A_HUMAN	49205146								7784426
DERM_HUMAN		98225320	36188421					22790078					36050500	55774593		44081644	61023179
ITIH4_HUMAN	6043000000	18400000000	12200000000	6550000000	6450000000	19100000000	4490000000	9910000000	7570000000	8600000000	5810000000	4920000000	7860000000	21300000000	7060000000	24000000000	7210000000	8000000000	2610000000	6940000000
CETP_HUMAN		4126700				3628108
TSP1_HUMAN		6882731				10627987
FETUA_HUMAN	40200000000	46200000000	76200000000	13700000000	31100000000	39400000000	39800000000	71700000000	32000000000	14700000000	47700000000	43000000000	73700000000	22500000000	16300000000	19200000000	55400000000	60600000000	17900000000	63800000000
WISP2_HUMAN		277000000	157000000	117000000	310000000	357000000		120000000	529000000				119000000	310000000		349000000	253000000	135000000		176000000
UFO_HUMAN		102000000	59133690	128000000		88838190	137000000	182000000		172000000		111000000	215000000	245000000	186000000	77676060	36701560		153000000	117000000
CD27_HUMAN	276737250	160000000	97700300	173000000		1120000000				71861600				164000000		298000000			168000000
K22E_HUMAN	319332000	2940000000	850000000	1150000000	853000000	2060000000	493000000	1340000000	844000000	3280000000	446000000	921000000	838000000	1670000000	737000000	3780000000	891000000	969000000	917000000	581000000
PPIB_HUMAN	120013440	283000000	252000000	280000000	156000000	254000000	246000000	194000000	275000000	352000000	212000000	448000000	228000000	208000000	280000000		219000000	236000000	197000000	405000000
RNAS2_HUMAN	5577000000	48200000000	41400000000	17800000000	5400000000	51400000000	11000000000	39100000000	5430000000	19600000000	5330000000	3910000000	9880000000	48700000000	4400000000	50100000000	10800000000	7330000000	5560000000	18700000000
IBP7_HUMAN	563179600	1100000000	446000000	574000000	652000000	928000000	733000000	497000000	725000000	477000000	1310000000	590000000	660000000	1300000000	2020000000	974000000	411000000	370000000	543000000	438000000
LV302_HUMAN	7780000000	12700000000	17300000000	12700000000	8890000000	12500000000	3920000000	16400000000	9970000000	17500000000	6630000000	3670000000	22100000000	14600000000	2810000000	14300000000	20200000000	9970000000	5300000000	8790000000
CO9_HUMAN	509197000	338000000	1330000000	808000000		141000000	921000000	1370000000	417000000		286000000	465000000	897000000	463000000	263000000	424000000	744000000	691000000		474000000
APOA4_HUMAN	2405000000	1630000000	8680000000	2650000000	3390000000	3100000000	3350000000	7450000000	2990000000	3060000000	2000000000	3000000000	1880000000	3940000000	3460000000	3270000000	2000000000	4220000000	3390000000	3750000000
LAC2_HUMAN	17730000000	37300000000	37300000000	25400000000	28500000000	39300000000	11200000000	32500000000	19100000000	33400000000	17200000000	9230000000	38000000000	40500000000	11800000000	52200000000	45300000000	17400000000	6870000000	12100000000
AMYP_HUMAN	464497920	944000000	955000000	683000000	463000000	1150000000	1050000000	861000000	587000000	1110000000			834000000	873000000	429000000	891000000	615000000	1190000000	756000000	657000000
SCG1_HUMAN		80037208	36450941	35016472		82311536		48074768		41710661				77564677		36457110
PPAP_HUMAN	293452920	263000000	705000000	408000000	579000000	350000000	525000000	867000000		431000000	1170000000	119000000	376000000	426000000	690000000	380000000	889000000	222000000	546000000	440000000
KV105_HUMAN	273166400	166000000	190000000	205000000	84702100	352000000	118000000	300000000	212000000	193000000	170000000	224000000	297000000	411000000	55370200	333000000	271000000	128000000
ITIH1_HUMAN			35062364		37940710	16957158	45454837	46406747	27239020			26704059	29782244		41760686			43375849		23460986
VASN_HUMAN	3746000000	14300000000	5750000000	9070000000	6880000000	15700000000	5010000000	7060000000	7060000000	9740000000	3170000000	3470000000	5060000000	13600000000	5810000000	12400000000	5250000000	7280000000	4050000000	6520000000
NOV_HUMAN		497000000	489000000	853000000		439000000		617000000	175000000	298000000			471000000	500000000		528000000	405000000			304000000
ZA2G_HUMAN	249500000000	401000000000	229000000000	270000000000	234000000000	457000000000	205000000000	200000000000	188000000000	230000000000	210000000000	153000000000	200000000000	433000000000	270000000000	432000000000	175000000000	152000000000	327000000000	158000000000
KV402_HUMAN	5119000000	13200000000	15100000000	8960000000	8760000000	14400000000	2240000000	18200000000	8620000000	13600000000	5110000000	2560000000	14700000000	14800000000	2010000000	17000000000	13600000000	6750000000	4420000000	8710000000
ISLR_HUMAN		58008128		66221217	48902161	68127414	36685596	33478298		199000000	35381021		73693137	37663013	75273913	58057925	58731348	103000000	19107708	63180683
ALDOA_HUMAN				8527329	7085978
PLD3_HUMAN				31422768	35659445
FLNC_HUMAN		6862666	24743814	16202438		22825452		19653965	23556982		29740317		14452291	34692813			24846876		10668909
HGFA_HUMAN	12965751	8459121					7893678		4073962									8728922
PI16_HUMAN	181016000	409000000	458000000	195000000	216000000	381000000	183000000	554000000	247000000	150000000	313000000		229000000	470000000	662000000	578000000	266000000	55093940	455000000	66996490
GOLM1_HUMAN														8403454						6427547
CO3_HUMAN	11350000000	5570000000	16200000000	4830000000	11800000000	6120000000	27300000000	18500000000	13700000000	6140000000	9620000000	26500000000	9600000000	5760000000	12100000000	5250000000	9560000000	19400000000	12700000000	22200000000
GELS_HUMAN	726974500	9140000000	12800000000	2690000000	1170000000	12300000000	1200000000	13600000000	1570000000	2470000000	590000000	14100000000	7060000000	7710000000	2280000000	6660000000	5530000000	1400000000	1940000000	861000000
CRNN_HUMAN														45732000		43729680
S10A8_HUMAN														135000000		143000000
K1C10_HUMAN	5169000000	8670000000	3880000000	3910000000	5660000000	9340000000	5450000000	10100000000	3310000000	15200000000	5610000000	4170000000	5150000000	7700000000	5700000000	26900000000	4450000000	3760000000	4910000000	4220000000
REVERSED-SNX7_HUMAN	1737000000	1990000000	1820000000	2000000000	1950000000	2390000000	2700000000	2410000000	2260000000	2480000000	2230000000	2380000000	2090000000	2050000000	2190000000	2460000000	1770000000	2240000000	2340000000	2430000000
COIA1_HUMAN			9234812					10270876
TFF1_HUMAN	300181000	1290000000	1240000000	1130000000	500000000	1040000000	380000000	954000000	485000000	793000000	261000000		496000000	1260000000	538000000	1210000000	337000000	695000000	422000000	539000000
ITIH2_HUMAN	636175400	43375700	253000000	48622000	228000000	191000000	416000000	317000000	243000000	75649300	616000000	312000000	228000000	89985200		215000000	220000000	300000000		237000000
CYTC_HUMAN	455645200	1200000000	4500000000	740000000	1570000000	1690000000	1060000000	5710000000	1770000000	1350000000	434000000	602000000	851000000	2530000000	641000000	2560000000	1180000000	1260000000	828000000	1480000000
SH3L3_HUMAN	48840120	254000000	129000000	194000000	234000000	273000000	51408000	119000000	80054100	102000000	88538940		109000000	192000000		198000000	132000000	72482760	175000000	43598520
IC1_HUMAN	2315000000	2470000000	1980000000	3060000000	2450000000	2300000000	3630000000	2330000000	2490000000	3090000000	2920000000	3310000000	3720000000	3010000000	926000000	2960000000	3390000000	3660000000	2080000000	2990000000
PIP_HUMAN		61289784	70915420			107000000						93311238		53859396		96210218		127000000		73708099
DDAH2_HUMAN		49274665	22323726			48224194		46120342		69627424		38060424	38028416	37094825	42379675	68200606	42449997
PDC6I_HUMAN		34646585	38536461			33312548	21667539	27386531	16975729	24373413			16990849	45147912		23226242	21066622			37308844
GPVI_HUMAN	31747893	47064985	35258338		64880201	39930870	52308781	40770783	171000000	122000000	14212648		83975873	48308900	15210559		82176133	30775714	48224497	75381688
VTNC_HUMAN	728451200	1900000000	3050000000	1050000000	1270000000	1950000000	1990000000	3130000000	1230000000	1290000000	607000000	3240000000	1300000000	2100000000		1840000000	1650000000	3390000000	421000000	3200000000
PGRP1_HUMAN		5530000000	2360000000	2900000000	700000000	3640000000	548000000	2080000000	1180000000	2360000000	587000000	960000000	1080000000	4010000000	2310000000	3860000000	925000000	803000000	1050000000	799000000
ACY1_HUMAN										8980248
AGAL_HUMAN														9646004
CILP1_HUMAN					378000000
CLC14_HUMAN															11949968
CNDP2_HUMAN																			193000000
COCA1_HUMAN																27345967
COCH_HUMAN															17119185
DNS2A_HUMAN																39129195
ECM1_HUMAN												11844685
FAT4_HUMAN						4680559
GPC1_HUMAN														3102380
HEG1_HUMAN														41921478
K1C13_HUMAN										6263569
NPC2_HUMAN																27607030
PEBP4_HUMAN																15978453
PRG2_HUMAN							5769023
PROM1_HUMAN		17667848
SPRL1_HUMAN																34888731
TENA_HUMAN														32836650
