# Supplementary material for: Predictive urinary biomarkers for steroid-resistant and steroid-sensitive focal segmental glomerulosclerosis using high resolution mass spectrometry and multivariate statistical analysis
Source: BMC Nephrol. 2014 Sep 2;15:141. doi: 10.1186/1471-2369-15-141 (PMC4236676; doi:10.1186/1471-2369-15-141)
Supplement: Additional file 2 — List of quantified proteins after preprocessing procedure. [file 1471-2369-15-141-S2.xlsx]

## Sheet: Additional file 2
PROTEIN ID	PEPTIDES	FSGS_B_10_res	FSGS_A_4_res	FSGS_B_1_res	FSGS_B_6_res	FSGS_A_5_res	FSGS_B_4_res	FSGS_B_3_res	FSGS_A_1_res	FSGS_B_5_res	FSGS_A_6_res	FSGS_A_10_res	FSGS_A_3_res	FSGS_A_8_nonres	FSGS_A_7_nonres	FSGS_B_9_nonres	FSGS_B_7_nonres	FSGS_B_8_nonres	FSGS_A_2_nonres	FSGS_A_9_nonres	FSGS_B_2_nonres
PGBM_HUMAN	31	15960000000	20900000000	36300000000	5620000000	5270000000	21400000000	110000000000	35700000000	4640000000	5900000000	29000000000	60500000000	22500000000	16700000000	8230000000	14300000000	19100000000	6980000000	13000000000	8390000000
ACTG_HUMAN	9	819345600	988000000	518000000	1550000000	1350000000	1470000000	2830000000	722000000	1170000000	1430000000	1010000000	1980000000	327000000	1060000000	1060000000	659000000	1050000000	594000000	308000000	710000000
IGHG1_HUMAN	7	139500000000	99600000000	266000000000	148000000000	144000000000	121000000000	152000000000	310000000000	138000000000	164000000000	153000000000	113000000000	202000000000	77400000000	29200000000	62300000000	201000000000	179000000000	18200000000	157000000000
FBLN3_HUMAN	7	1359000000	789000000	1280000000	415000000	998000000	817000000	876000000	1260000000	593000000	1890000000	1960000000	1860000000	591000000	850000000	738000000	658000000	669000000	394000000	1120000000	726000000
APOA1_HUMAN	22	40490000000	12700000000	50800000000	15600000000	29700000000	12600000000	85800000000	48400000000	36600000000	18000000000	40500000000	78900000000	18500000000	9550000000	3120000000	9870000000	14600000000	47200000000	1460000000	39000000000
AACT_HUMAN	17	27360000000	41000000000	26800000000	18600000000	34600000000	44900000000	46800000000	30100000000	32300000000	18700000000	25800000000	43400000000	31200000000	25900000000	21300000000	22400000000	25400000000	22000000000	21200000000	21700000000
TRFE_HUMAN	73	967600000000	717000000000	747000000000	839000000000	1050000000000	749000000000	829000000000	716000000000	972000000000	802000000000	949000000000	882000000000	862000000000	715000000000	628000000000	660000000000	698000000000	751000000000	840000000000	874000000000
PGRP2_HUMAN	10	3555000000	2300000000	1230000000	4250000000	1200000000	3040000000	3020000000	1330000000	1180000000	5100000000	3750000000	2470000000	1590000000	532000000	804000000	698000000	1860000000	2500000000	433000000	2460000000
AMPN_HUMAN	12	212535400	295000000	99060100	147000000	263000000	276000000	161000000	478000000	221000000	154000000	239000000	105000000	255000000	537000000	627000000	645000000	213000000	249000000	377000000	206000000
IPSP_HUMAN	9	386608950	435000000	128000000	337000000	207000000	379000000	373000000	157000000	183000000	588000000	659000000	381000000	565000000	618000000	452000000	544000000	345000000	574000000	520000000	652000000
A1AG2_HUMAN	7	32120000000	36200000000	12700000000	23000000000	28300000000	36300000000	25400000000	10500000000	34500000000	26500000000	34300000000	18000000000	29700000000	37500000000	31200000000	44700000000	30600000000	29500000000	39300000000	31800000000
MXRA8_HUMAN	8	23850000000	10400000000	5350000000	9640000000	25000000000	8270000000	16700000000	7520000000	18700000000	12300000000	22600000000	12800000000	12700000000	25600000000	39500000000	20100000000	11400000000	13900000000	28900000000	17300000000
CUBN_HUMAN	12	720380440	390000000	1400000000	613000000	649000000	887000000	694000000	1030000000	679000000	728000000	631000000	583000000	1100000000	1180000000	1640000000	922000000	719000000	865000000	976000000	861000000
THBG_HUMAN	9	765699570	401000000	391000000	837000000	1480000000	476000000	600000000	388000000	1350000000	949000000	808000000	451000000	787000000	895000000	961000000	796000000	806000000	704000000	1120000000	542000000
ANAG_HUMAN	14	208614400	947000000	399000000	1110000000	1150000000	968000000	728000000	730000000	1210000000	1280000000	426000000	519000000	991000000	1700000000	1210000000	1950000000	1220000000	904000000	777000000	562000000
TITIN_HUMAN	3	1725000000	1960000000	927000000	1230000000	1550000000	2090000000	1430000000	1050000000	1750000000	1800000000	1420000000	2810000000	1190000000	2810000000	1800000000	3240000000	1540000000	3010000000	2550000000	2150000000
YIPF3_HUMAN	2	2837000000	19500000000	9290000000	11600000000	8820000000	19000000000	3840000000	8780000000	9280000000	9830000000	2520000000	3740000000	10600000000	23700000000	5300000000	27400000000	10200000000	10100000000	9460000000	8620000000
S10A9_HUMAN	4	2238000000	1420000000	2180000000	3440000000	3590000000	1380000000	3240000000	2220000000	4380000000	1840000000	1820000000	1810000000	2400000000	9140000000	2770000000	9530000000	2340000000	4430000000	2000000000	3160000000
A2GL_HUMAN	14	36670000000	65600000000	27300000000	29300000000	30200000000	72900000000	41600000000	28300000000	34600000000	35600000000	34700000000	43100000000	34300000000	90400000000	41700000000	90200000000	33800000000	44500000000	45300000000	40200000000
CLUS_HUMAN	13	1042000000	1440000000	3040000000	1050000000	1210000000	1180000000	2040000000	2970000000	1380000000	795000000	1180000000	2050000000	1890000000	2700000000	1470000000	2380000000	1890000000	1730000000	1590000000	1890000000
A1BG_HUMAN	29	160900000000	117000000000	62400000000	93000000000	146000000000	111000000000	197000000000	68300000000	151000000000	96400000000	133000000000	185000000000	105000000000	175000000000	199000000000	163000000000	89300000000	122000000000	188000000000	143000000000
IC1_HUMAN	9	2315000000	2470000000	1980000000	3060000000	2450000000	2300000000	3630000000	2330000000	2490000000	3090000000	2920000000	3310000000	3720000000	3010000000	926000000	2960000000	3390000000	3660000000	2080000000	2990000000
CYTC_HUMAN	6	455645200	1200000000	4500000000	740000000	1570000000	1690000000	1060000000	5710000000	1770000000	1350000000	434000000	602000000	851000000	2530000000	641000000	2560000000	1180000000	1260000000	828000000	1480000000
GELS_HUMAN	11	726974500	9140000000	12800000000	2690000000	1170000000	12300000000	1200000000	13600000000	1570000000	2470000000	590000000	14100000000	7060000000	7710000000	2280000000	6660000000	5530000000	1400000000	1940000000	861000000
CO3_HUMAN	61	11350000000	5570000000	16200000000	4830000000	11800000000	6120000000	27300000000	18500000000	13700000000	6140000000	9620000000	26500000000	9600000000	5760000000	12100000000	5250000000	9560000000	19400000000	12700000000	22200000000
LAC2_HUMAN	3	17730000000	37300000000	37300000000	25400000000	28500000000	39300000000	11200000000	32500000000	19100000000	33400000000	17200000000	9230000000	38000000000	40500000000	11800000000	52200000000	45300000000	17400000000	6870000000	12100000000
RNAS2_HUMAN	6	5577000000	48200000000	41400000000	17800000000	5400000000	51400000000	11000000000	39100000000	5430000000	19600000000	5330000000	3910000000	9880000000	48700000000	4400000000	50100000000	10800000000	7330000000	5560000000	18700000000
APOA4_HUMAN	22	2405000000	1630000000	8680000000	2650000000	3390000000	3100000000	3350000000	7450000000	2990000000	3060000000	2000000000	3000000000	1880000000	3940000000	3460000000	3270000000	2000000000	4220000000	3390000000	3750000000
PIGR_HUMAN	20	21990000000	16000000000	54200000000	25000000000	49300000000	32000000000	15900000000	68600000000	28100000000	19200000000	17000000000	12700000000	27400000000	33600000000	21600000000	24700000000	22500000000	19100000000	29200000000	25900000000
PEDF_HUMAN	11	488022600	806000000	1450000000	985000000	386000000	407000000	497000000	1440000000	352000000	713000000	476000000	549000000	825000000	520000000	780000000	785000000	559000000	910000000	164000000	815000000
FETUA_HUMAN	13	40200000000	46200000000	76200000000	13700000000	31100000000	39400000000	39800000000	71700000000	32000000000	14700000000	47700000000	43000000000	73700000000	22500000000	16300000000	19200000000	55400000000	60600000000	17900000000	63800000000
IGHG4_HUMAN	2	6067000000	1300000000	3650000000	4370000000	1930000000	1550000000	3090000000	4350000000	2060000000	5310000000	6290000000	1990000000	5290000000	3410000000	1710000000	3760000000	4740000000	3070000000	774000000	3380000000
IGHM_HUMAN	8	2766000000	5320000000	15700000000	7880000000	1870000000	4910000000	1670000000	14300000000	1700000000	7100000000	2510000000	1370000000	6000000000	11800000000	1750000000	10500000000	6060000000	957000000	2930000000	866000000
APOE_HUMAN	10	298598900	358000000	265000000	80547400	80135350	353000000	292000000	211000000	110000000	316000000	241000000	161000000	187000000	195000000	478000000	134000000	149000000	230000000	226000000	96928900
HPT_HUMAN	2	2969000000	21600000000	1190000000	14600000000	39900000000	24900000000	7380000000	1170000000	42100000000	11800000000	2840000000	6600000000	5790000000	7600000000	16500000000	7040000000	4770000000	3940000000	12100000000	3560000000
TTHY_HUMAN	11	36140000000	17000000000	51600000000	3600000000	13200000000	12200000000	49600000000	62500000000	12200000000	3000000000	37000000000	48800000000	36500000000	7080000000	5180000000	5600000000	43900000000	63200000000	3470000000	51100000000
KV118_HUMAN	3	137757290	470000000	284000000	194000000	108000000	417000000	112000000	248000000	162000000	236000000	148000000	125000000	249000000	417000000	70641120	382000000	252000000	126000000	70345660	149000000
ROBO4_HUMAN	14	44630000000	52400000000	126000000000	120000000000	67300000000	53500000000	54500000000	124000000000	115000000000	196000000000	78700000000	173000000000	122000000000	50700000000	41200000000	45600000000	84600000000	164000000000	75600000000	137000000000
CADH1_HUMAN	7	1759000000	3050000000	1560000000	860000000	738000000	3280000000	876000000	1300000000	789000000	813000000	1020000000	951000000	1220000000	2690000000	534000000	3110000000	1090000000	1700000000	330000000	438000000
CO4B_HUMAN	29	2887000000	3700000000	5220000000	2480000000	7240000000	3770000000	6380000000	5060000000	8730000000	2180000000	2150000000	6220000000	4400000000	2990000000	2490000000	2070000000	3230000000	8910000000	1290000000	8380000000
CO6A1_HUMAN	15	650108700	575000000	365000000	725000000	596000000	702000000	651000000	333000000	238000000	1060000000	1360000000	430000000	464000000	427000000	1020000000	285000000	301000000	354000000	849000000	771000000
HEMO_HUMAN	15	5845000000	10300000000	25800000000	3080000000	8690000000	9370000000	16400000000	22400000000	8180000000	2810000000	6330000000	16600000000	10800000000	8960000000	1780000000	8070000000	8940000000	18000000000	1200000000	21000000000
AFAM_HUMAN	16	11190000000	4440000000	3890000000	5730000000	10800000000	4930000000	7960000000	3390000000	8670000000	6000000000	10800000000	9970000000	6350000000	4370000000	7740000000	5200000000	6310000000	6490000000	7850000000	6640000000
KV106_HUMAN	2	198411120	404000000	248000000	474000000	215000000	358000000	452000000	261000000	225000000	667000000	469000000	576000000	337000000	536000000	162000000	640000000	625000000	172000000	139000000	164000000
HV107_HUMAN	5	1048000000	723000000	1320000000	1590000000	1430000000	1390000000	848000000	1570000000	1100000000	1510000000	972000000	639000000	2450000000	922000000	930000000	731000000	2270000000	875000000	303000000	750000000
IGHA1_HUMAN	4	7776000000	73800000000	51000000000	98800000000	169000000000	77300000000	33300000000	50400000000	170000000000	78500000000	8190000000	29500000000	177000000000	33900000000	16400000000	31100000000	123000000000	20400000000	12500000000	22000000000
CD14_HUMAN	13	1833000000	3740000000	1760000000	1710000000	1350000000	4390000000	1420000000	1900000000	1670000000	1940000000	1460000000	1210000000	2170000000	2190000000	1150000000	2080000000	2360000000	1120000000	1210000000	976000000
CAD11_HUMAN	4	483595600	756000000	637000000	526000000	896000000	706000000	743000000	632000000	1240000000	385000000	639000000	933000000	622000000	557000000	267000000	334000000	702000000	973000000	413000000	786000000
CERU_HUMAN	40	63350000000	49900000000	36400000000	42000000000	99400000000	53100000000	76700000000	41800000000	87200000000	49600000000	70500000000	87800000000	30300000000	58300000000	77200000000	55700000000	28600000000	60600000000	58400000000	56800000000
ANT3_HUMAN	16	19430000000	5640000000	12000000000	4020000000	9370000000	5360000000	18400000000	14000000000	6080000000	3530000000	14800000000	12600000000	9360000000	2170000000	2580000000	2450000000	11400000000	17100000000	3760000000	14000000000
A1AT_HUMAN	42	1442000000000	713000000000	709000000000	850000000000	739000000000	766000000000	1490000000000	739000000000	758000000000	866000000000	1250000000000	1410000000000	909000000000	590000000000	1090000000000	560000000000	777000000000	924000000000	902000000000	1030000000000
LV301_HUMAN	2	109197360	209000000	331000000	151000000	270000000	132000000	87997840	149000000	223000000	200000000	115000000	100000000	201000000	125000000	105000000	175000000	380000000	94574960	85387120	69475640
VTDB_HUMAN	22	31270000000	14000000000	34400000000	10300000000	18400000000	13000000000	60800000000	25900000000	17200000000	8760000000	33400000000	41900000000	35500000000	12100000000	1410000000	11100000000	31200000000	24000000000	1070000000	23600000000
A1AG1_HUMAN	15	251100000000	555000000000	430000000000	445000000000	345000000000	510000000000	436000000000	355000000000	354000000000	350000000000	280000000000	459000000000	378000000000	673000000000	286000000000	635000000000	407000000000	500000000000	378000000000	406000000000
CATD_HUMAN	4	335044800	1060000000	731000000	1370000000	989000000	1390000000	1400000000	1070000000	637000000	1070000000	680000000	1410000000	1270000000	1900000000	1120000000	1350000000	1210000000	941000000	866000000	1540000000
SAP3_HUMAN	4	299274500	3400000000	2100000000	596000000	702000000	2420000000	419000000	2270000000	635000000	843000000	348000000	484000000	1300000000	7620000000	1550000000	5330000000	1150000000	640000000	594000000	645000000
AMBP_HUMAN	37	75610000000	614000000000	634000000000	228000000000	131000000000	576000000000	39900000000	643000000000	152000000000	198000000000	93400000000	32500000000	378000000000	666000000000	140000000000	731000000000	402000000000	182000000000	168000000000	189000000000
SAP_HUMAN	5	526780800	7220000000	2750000000	3230000000	2470000000	5810000000	1410000000	2050000000	2070000000	2400000000	813000000	1590000000	3220000000	12800000000	3630000000	11400000000	1900000000	1730000000	1870000000	1500000000
PTGDS_HUMAN	10	7912000000	102000000000	96300000000	28200000000	16500000000	92300000000	2200000000	77300000000	13900000000	30300000000	7250000000	2500000000	58500000000	128000000000	15300000000	99400000000	54300000000	21800000000	16100000000	16800000000
LG3BP_HUMAN	18	665271600	2760000000	1750000000	1740000000	1730000000	2980000000	1250000000	2040000000	1080000000	1930000000	543000000	1410000000	2010000000	3820000000	1560000000	3190000000	2160000000	1590000000	1320000000	935000000
A2MG_HUMAN	16	84917280	138000000	133000000	870000000	861000000	229000000	182000000	110000000	845000000	881000000	129000000	209000000	816000000	125000000	241000000	702000000	689000000	196000000	593000000	254000000
LAMP2_HUMAN	3	422993200	1010000000	420000000	852000000	674000000	977000000	1110000000	545000000	806000000	873000000	452000000	702000000	570000000	2460000000	672000000	2440000000	435000000	690000000	934000000	556000000
BTD_HUMAN	2	232887520	241000000	254000000	268000000	317000000	219000000	304000000	180000000	315000000	259000000	174000000	340000000	231000000	386000000	591000000	402000000	285000000	149000000	393000000	209000000
HV320_HUMAN	4	326175940	473000000	370000000	709000000	414000000	519000000	320000000	519000000	355000000	667000000	294000000	189000000	661000000	853000000	445000000	945000000	742000000	242000000	332000000	271000000
MA1A1_HUMAN	7	381412800	539000000	266000000	283000000	311000000	254000000	517000000	377000000	329000000	189000000	338000000	513000000	439000000	500000000	500000000	433000000	536000000	468000000	271000000	407000000
SODC_HUMAN	2	793854880	751000000	925000000	1010000000	791000000	757000000	187000000	652000000	1040000000	1340000000	708000000	273000000	641000000	1160000000	1580000000	1370000000	928000000	686000000	409000000	727000000
LMAN2_HUMAN	12	913086000	8670000000	4680000000	2440000000	1760000000	8090000000	396000000	4870000000	1730000000	2400000000	713000000	1470000000	3270000000	9390000000	1760000000	8510000000	2960000000	2330000000	1640000000	2270000000
PLMN_HUMAN	22	10180000000	8190000000	14100000000	2920000000	7260000000	8750000000	13800000000	13900000000	10200000000	3270000000	10000000000	14200000000	9920000000	7730000000	15000000000	7450000000	8850000000	13300000000	16200000000	13800000000
ALBU_HUMAN	134	11580000000000	18000000000000	16600000000000	19200000000000	14300000000000	18700000000000	11900000000000	14800000000000	15500000000000	17800000000000	12700000000000	12600000000000	18800000000000	16600000000000	11800000000000	16000000000000	16900000000000	16300000000000	14000000000000	17000000000000
CD59_HUMAN	11	4424000000	173000000000	102000000000	47100000000	34700000000	181000000000	5580000000	91100000000	34100000000	39400000000	4920000000	5510000000	65200000000	214000000000	11500000000	201000000000	47500000000	32100000000	15300000000	27400000000
SEMG2_HUMAN	57	344220720	303000000	560000000	481000000	623000000	474000000	470000000	498000000	796000000	666000000	368000000	846000000	560000000	488000000	580000000	538000000	1210000000	662000000	474000000	598000000
GNS_HUMAN	6	251406530	854000000	815000000	855000000	391000000	1010000000	351000000	784000000	385000000	792000000	337000000	505000000	540000000	2150000000	464000000	1950000000	517000000	732000000	478000000	461000000
MGA_HUMAN	6	307452600	114000000	216000000	115000000	146000000	205000000	180000000	271000000	127000000	182000000	163000000	113000000	202000000	362000000	239000000	328000000	171000000	215000000	201000000	92095380
HV318_HUMAN	2	2084000000	2630000000	2210000000	489000000	1810000000	2840000000	1060000000	2020000000	1690000000	813000000	1630000000	2060000000	2280000000	2510000000	2010000000	2360000000	1440000000	667000000	1940000000	2120000000
A2AP_HUMAN	4	70620900	92097600	92648850	115000000	98312550	147000000	81477900	113000000	112000000	123000000	75072900	93013200	169000000	59129700	87706500	149000000	97490400	172000000	83344800	232000000
UROM_HUMAN	34	46430000000	222000000000	32500000000	40900000000	95800000000	220000000000	32700000000	31900000000	93000000000	49500000000	45000000000	29000000000	48600000000	182000000000	98900000000	185000000000	49500000000	54500000000	66000000000	35200000000
CBG_HUMAN	5	681931140	672000000	427000000	1040000000	1270000000	698000000	1210000000	344000000	983000000	849000000	771000000	1140000000	656000000	1070000000	2030000000	887000000	624000000	685000000	1300000000	811000000
CLM9_HUMAN	5	384216000	738000000	303000000	530000000	557000000	569000000	629000000	253000000	421000000	366000000	289000000	189000000	445000000	950000000	385000000	1060000000	357000000	265000000	500000000	233000000
LV403_HUMAN	2	496456240	1150000000	558000000	1750000000	1060000000	691000000	318000000	676000000	1040000000	956000000	654000000	273000000	1750000000	611000000	810000000	552000000	1260000000	589000000	678000000	1090000000
HBB_HUMAN	6	2239000000	15400000000	531000000	84300000000	55300000000	13000000000	3240000000	577000000	68600000000	72000000000	2370000000	2590000000	43900000000	2820000000	18200000000	3040000000	34600000000	18800000000	11400000000	28000000000
SULF2_HUMAN	2	1299000000	11600000000	7400000000	6890000000	3750000000	12000000000	1300000000	8070000000	4840000000	2270000000	1060000000	1260000000	6800000000	10000000000	984000000	9500000000	5130000000	4220000000	3150000000	3770000000
MUC6_HUMAN	6	844911480	377000000	705000000	592000000	916000000	676000000	1120000000	600000000	752000000	592000000	708000000	627000000	524000000	684000000	748000000	989000000	963000000	918000000	693000000	726000000
KV101_HUMAN	2	455816540	1090000000	1650000000	1350000000	818000000	1190000000	647000000	1420000000	798000000	923000000	664000000	479000000	1750000000	1230000000	345000000	1140000000	1810000000	1240000000	556000000	889000000
CD44_HUMAN	6	799537000	5640000000	1130000000	2360000000	1650000000	5450000000	7250000000	1880000000	1940000000	3030000000	3330000000	3230000000	1840000000	8960000000	3600000000	10900000000	1920000000	1430000000	3290000000	1720000000
OSTP_HUMAN	13	4411000000	33700000000	13800000000	29500000000	17000000000	32800000000	20700000000	10500000000	17500000000	34700000000	3750000000	16900000000	25900000000	37600000000	8160000000	40500000000	24100000000	9960000000	10200000000	11400000000
HV303_HUMAN	3	319968220	355000000	591000000	437000000	426000000	407000000	181000000	377000000	451000000	456000000	309000000	120000000	597000000	680000000	538000000	478000000	311000000	651000000	120000000	217000000
TPP1_HUMAN	4	473848550	1390000000	610000000	564000000	926000000	1190000000	517000000	522000000	827000000	583000000	196000000	349000000	453000000	1260000000	994000000	1900000000	438000000	445000000	553000000	422000000
FIBA_HUMAN	10	844491150	1640000000	1040000000	425000000	505000000	1480000000	225000000	1000000000	745000000	526000000	284000000	282000000	876000000	2260000000	556000000	1590000000	1060000000	446000000	399000000	310000000
K1C9_HUMAN	25	3359000000	7160000000	3980000000	4270000000	4270000000	5600000000	7200000000	6600000000	4010000000	21600000000	11600000000	6960000000	6220000000	7670000000	5790000000	27000000000	4480000000	5580000000	5700000000	6890000000
HBA_HUMAN	10	791765100	3250000000	725000000	31900000000	20800000000	3030000000	790000000	1180000000	21600000000	43600000000	903000000	842000000	17100000000	701000000	3350000000	629000000	16300000000	13500000000	3480000000	15300000000
UTER_HUMAN	3	4523000000	14600000000	23500000000	8490000000	10000000000	12000000000	870000000	20900000000	10200000000	6720000000	3240000000	762000000	7830000000	11800000000	6880000000	15200000000	11200000000	2930000000	9460000000	3470000000
B2MG_HUMAN	10	335269000	4140000000	49700000000	1250000000	2440000000	3720000000	913000000	40400000000	1650000000	1610000000	521000000	985000000	17400000000	4710000000	296000000	4750000000	18700000000	3110000000	438000000	2340000000
ALDOB_HUMAN	6	24810000000	64000000000	183000000000	29400000000	31200000000	18700000000	46300000000	30300000000	61800000000	80600000000	41500000000	28600000000	46700000000	104000000000	31900000000	35300000000	56700000000	109000000000	13900000000	84300000000
KNG1_HUMAN	22	10580000000	10300000000	12000000000	8160000000	7310000000	9610000000	13500000000	13300000000	7420000000	8140000000	10900000000	9780000000	10100000000	12900000000	8460000000	14300000000	9570000000	10900000000	7830000000	10200000000
APOD_HUMAN	20	11330000000	162000000000	51000000000	47800000000	30000000000	141000000000	22500000000	49100000000	32100000000	45500000000	7940000000	16500000000	32400000000	160000000000	24100000000	144000000000	28900000000	20900000000	29000000000	21400000000
SODE_HUMAN	8	6422000000	1300000000	1410000000	757000000	1130000000	1350000000	816000000	1360000000	1190000000	996000000	5510000000	6370000000	1250000000	764000000	1100000000	2920000000	1130000000	835000000	9400000000	8950000000
TRFL_HUMAN	35	2359000000	1970000000	1850000000	4250000000	3710000000	1460000000	2890000000	2320000000	2820000000	2090000000	2450000000	2320000000	2630000000	1810000000	3380000000	2130000000	2220000000	2440000000	2960000000	3100000000
KV204_HUMAN	3	4491000000	13000000000	11300000000	5900000000	5450000000	10600000000	2080000000	13000000000	7290000000	7340000000	4110000000	2230000000	15600000000	17200000000	3370000000	18500000000	12700000000	5490000000	2000000000	1770000000
IGKC_HUMAN	12	172400000000	516000000000	471000000000	397000000000	210000000000	575000000000	184000000000	490000000000	234000000000	377000000000	165000000000	149000000000	600000000000	577000000000	119000000000	528000000000	604000000000	216000000000	127000000000	242000000000
K2C1_HUMAN	28	6280000000	19000000000	5560000000	6320000000	6700000000	14500000000	11700000000	20200000000	5090000000	39600000000	5470000000	10100000000	9370000000	13800000000	8800000000	51200000000	6480000000	9930000000	5620000000	10500000000
LYAG_HUMAN	20	544422290	196000000	495000000	372000000	502000000	317000000	472000000	398000000	550000000	303000000	847000000	506000000	518000000	698000000	231000000	632000000	328000000	432000000	520000000	464000000
K22E_HUMAN	13	319332000	2940000000	850000000	1150000000	853000000	2060000000	493000000	1340000000	844000000	3280000000	446000000	921000000	838000000	1670000000	737000000	3780000000	891000000	969000000	917000000	581000000
LV302_HUMAN	4	7780000000	12700000000	17300000000	12700000000	8890000000	12500000000	3920000000	16400000000	9970000000	17500000000	6630000000	3670000000	22100000000	14600000000	2810000000	14300000000	20200000000	9970000000	5300000000	8790000000
THRB_HUMAN	13	10830000000	25900000000	12500000000	11100000000	11600000000	23800000000	11000000000	12500000000	11500000000	18000000000	11400000000	7020000000	12900000000	47500000000	7150000000	40000000000	12500000000	10400000000	4860000000	13800000000
IBP7_HUMAN	4	563179600	1100000000	446000000	574000000	652000000	928000000	733000000	497000000	725000000	477000000	1310000000	590000000	660000000	1300000000	2020000000	974000000	411000000	370000000	543000000	438000000
ITIH4_HUMAN	21	6043000000	18400000000	12200000000	6550000000	6450000000	19100000000	4490000000	9910000000	7570000000	8600000000	5810000000	4920000000	7860000000	21300000000	7060000000	24000000000	7210000000	8000000000	2610000000	6940000000
KV402_HUMAN	3	5119000000	13200000000	15100000000	8960000000	8760000000	14400000000	2240000000	18200000000	8620000000	13600000000	5110000000	2560000000	14700000000	14800000000	2010000000	17000000000	13600000000	6750000000	4420000000	8710000000
VASN_HUMAN	13	3746000000	14300000000	5750000000	9070000000	6880000000	15700000000	5010000000	7060000000	7060000000	9740000000	3170000000	3470000000	5060000000	13600000000	5810000000	12400000000	5250000000	7280000000	4050000000	6520000000
ZA2G_HUMAN	16	249500000000	401000000000	229000000000	270000000000	234000000000	457000000000	205000000000	200000000000	188000000000	230000000000	210000000000	153000000000	200000000000	433000000000	270000000000	432000000000	175000000000	152000000000	327000000000	158000000000
K1C10_HUMAN	20	5169000000	8670000000	3880000000	3910000000	5660000000	9340000000	5450000000	10100000000	3310000000	15200000000	5610000000	4170000000	5150000000	7700000000	5700000000	26900000000	4450000000	3760000000	4910000000	4220000000
