# Supplementary material for: Predictive urinary biomarkers for steroid-resistant and steroid-sensitive focal segmental glomerulosclerosis using high resolution mass spectrometry and multivariate statistical analysis
Source: BMC Nephrol. 2014 Sep 2;15:141. doi: 10.1186/1471-2369-15-141 (PMC4236676; doi:10.1186/1471-2369-15-141)
Supplement: Additional file 4 — Gene ontology enrichment analysis of predictive OPLS-DA model using DAVID software. [file 1471-2369-15-141-S4.xlsx]

## Sheet: Additional file 4
Protein ID	Biological process	p-value	Enrichment score		Protein ID	Cellular Component	p-value	Enrichment score		Protein ID	Molecular function	p-value	Enrichment score
CLUS_HUMAN	acute inflammatory response	0.00019	3.88		FBLN3_HUMAN	extracellular region	9e-07	7.35		AACT_HUMAN	serine-type endopeptidase inhibitor activity	0.0037	2.39
A1AG2_HUMAN	acute inflammatory response	0.00019	3.88		A1BG_HUMAN	extracellular region	9e-07	7.35		IPSP_HUMAN	serine-type endopeptidase inhibitor activity	0.0037	2.39
AACT_HUMAN	acute inflammatory response	0.00019	3.88		APOA1_HUMAN	extracellular region	9e-07	7.35		THBG_HUMAN	serine-type endopeptidase inhibitor activity	0.0037	2.39
TRFE_HUMAN	acute inflammatory response	0.00019	3.88		CLUS_HUMAN	extracellular region	9e-07	7.35
S10A9_HUMAN	defense response	0.00055	3.88		PGBM_HUMAN	extracellular region	9e-07	7.35
CLUS_HUMAN	defense response	0.00055	3.88		IGHG1_HUMAN	extracellular region	9e-07	7.35
A1AG2_HUMAN	defense response	0.00055	3.88		A2GL_HUMAN	extracellular region	9e-07	7.35
PGRP2_HUMAN	defense response	0.00055	3.88		A1AG2_HUMAN	extracellular region	9e-07	7.35
AACT_HUMAN	defense response	0.00055	3.88		PGRP2_HUMAN	extracellular region	9e-07	7.35
TRFE_HUMAN	defense response	0.00055	3.88		AACT_HUMAN	extracellular region	9e-07	7.35
S10A9_HUMAN	response to wounding	0.0029	3.88		IPSP_HUMAN	extracellular region	9e-07	7.35
CLUS_HUMAN	response to wounding	0.0029	3.88		THBG_HUMAN	extracellular region	9e-07	7.35
A1AG2_HUMAN	response to wounding	0.0029	3.88		TITIN_HUMAN	extracellular region	9e-07	7.35
AACT_HUMAN	response to wounding	0.0029	3.88		TRFE_HUMAN	extracellular region	9e-07	7.35
TRFE_HUMAN	response to wounding	0.0029	3.88		APOA1_HUMAN	secretory granule	0.032	3.55
APOA1_HUMAN	homeostatic process	0.056	1.64		CLUS_HUMAN	secretory granule	0.032	3.55
CUBN_HUMAN	homeostatic process	0.056	1.64		TRFE_HUMAN	secretory granule	0.032	3.55
AACT_HUMAN	homeostatic process	0.056	1.64		YIPF3_HUMAN	membrane-bounded vesicle	0.0015	1.64
TRFE_HUMAN	homeostatic process	0.056	1.64		AMPN_HUMAN	membrane-bounded vesicle	0.0015	1.64
					APOA1_HUMAN	membrane-bounded vesicle	0.0015	1.64
					CLUS_HUMAN	membrane-bounded vesicle	0.0015	1.64
					CUBN_HUMAN	membrane-bounded vesicle	0.0015	1.64
					TRFE_HUMAN	membrane-bounded vesicle	0.0015	1.64
